# Supplementary material for: Sporothrix brasiliensis and Feline Sporotrichosis in the Metropolitan Region of Rio de Janeiro, Brazil (1998–2018)
Source: J Fungi (Basel). 2022 Jul 20;8(7):749. doi: 10.3390/jof8070749 (PMC9325134; doi:10.3390/jof8070749)
Supplement: Supplementary file 1 [file jof-08-00749-s001.zip]

Archive with 1 entries (1 files):
- jof-1728197-supplementary.pdf
